# Supplementary material for: Detection of Aromatic Hydrocarbons in Aqueous Solutions Using Quartz Tuning Fork Sensors Modified with Calix[4]arene Methoxy Ester Self-Assembled Monolayers: Experimental and Density Functional Theory Study
Source: Molecules. 2023 Sep 26;28(19):6808. doi: 10.3390/molecules28196808 (PMC10574471; doi:10.3390/molecules28196808)
Supplement: Supplementary file 1 [file molecules-28-06808-s001.zip]

Archive with 1 entries (1 files):
- molecules-2612684-supplementary.pdf
